# Supplementary material for: Huntingtin Co-Isolates with Small Extracellular Vesicles from Blood Plasma of TgHD and KI-HD Pig Models of Huntington’s Disease and Human Blood Plasma
Source: Int J Mol Sci. 2022 May 17;23(10):5598. doi: 10.3390/ijms23105598 (PMC9147436; doi:10.3390/ijms23105598)
Supplement: Supplementary file 1 [file ijms-23-05598-s001.zip]

Archive with 2 entries (2 files):
- Supplemantary_Table 1_Animals and Patients data_Western blot intensities and NTA.xlsx
- SupplementaryFigures_R1.pdf
