# Supplementary material for: Huntingtin Co-Isolates with Small Extracellular Vesicles from Blood Plasma of TgHD and KI-HD Pig Models of Huntington’s Disease and Human Blood Plasma
Source: Int J Mol Sci. 2022 May 17;23(10):5598. doi: 10.3390/ijms23105598 (PMC9147436; doi:10.3390/ijms23105598)
Supplement: Supplementary file 1 [file ijms-23-05598-s001.zip › Supplemantary_Table 1_Animals and Patients data_Western blot intensities and NTA.xlsx]

## Sheet: TgHD 
Supplemantary_Table S1_Animals and Patients data_Western blot intensities and NTA
No.	Animal ID	Genotype	AgeYears	Sex	EPR5526 360 kDa intensity	EPR5526 110 kDa intensity	EPR5526 70 kDa intensity	EPR5526 60 kDa intensity	CD9 intensity	NTAmode(nm)
1	L428	wt	6.84384	F	8081133	0	0	0	6267600	117.5
2	L429	TgHD	6.84384	F	0	8957340	8109919	0	3664152	122.1
3	L570	wt	6.48219	F	2307690	0	0	0	2712780	102.3
4	L572	TgHD	6.48493	F	4102092	6752844	6745824	0	3770388	117.9
5	L573	wt	6.48493	F	1906812	0	0	18250324	6383592	141.1
6	L574	TgHD	6.48493	F	1769364	7607916	5087700	12835188	4465548	122.2
7	L495	TgHD	6.66575	F	1812704	7211340	5335252	0	7142328	117.1
8	L496	wt	6.66575	F	2815452	0	0	0	8022420	127.5
9	T131	TgHD	2.43288	F	4469674	8369352	9192946	2227696	6112800	122.7
10	T132	wt	2.43288	F	4968619	0	0	0	8759736	132.8
11	T134	TgHD	2.39726	M	2180558	9223693	9192946	0	6485400	131.9
12	T136	wt	2.36438	M	1680355	0	0	0	7866432	127.1
13	T157	TgHD	2.35616	M	2396971	5569018	0	0	7847460	112.6
14	T158	wt	2.35616	M	2687902	0	0	0	8011188	131.9
15	T166	TgHD	2.3589	F	2849703	9518110	11906489	2779921	6584292	131.9
16	T167	wt	2.35616	M	4223883	0	0	0	5349744	121.1
17	L149	wt	7.86849	M	4628626	0	0	0	7108403	121.7
18	L218	TgHD	7.61644	M	1302178	2869608	696958	0	2022235	126.9
19	L219	TgHD	7.61644	M	3009173	7330466	1383960	0	2000294	131.4
20	L221	wt	7.61644	M	5331330	0	0	0	1122099	146.6
21	L222	wt	7.61096	M	3533004	0	0	6890004	2426445	133.4
22	L223	TgHD	7.61096	M	2403900	5980273	8189928	2262384	1082410	219
23	L232	wt	7.59452	M	2927736	0	0	0	4314450	121.4
24	L272	TgHD	7.42466	M	705479	19643606	7381196	1601705	746956	127.4
25	L292	TgHD	7.38082	M	2223540	3596040	3589524	0	1928640	120.6
26	L345	TgHD	7.20822	M	438635	4544747	2323045	1080108	2475900	131.7
27	L346	wt	7.20822	M	1325196	0	0	0	5449535	117.5
28	L464	wt	6.46849	F	5240976	0	0	0	3441111	NA

## Sheet: KI-HD
No.	AnimalID	Genotype	AgeYears	Sex	EPR5526 360 kDa intensity	EPR5526 370 kDa intensity	CD9 intensity	NTA mode (nm)
1	A2	wt	0.5	M	2865870	0	7440848	NA
2	A4	KI	0.5	F	8373855	2322600	3406886	NA
3	A59	wt	1	M	814606	0	5303691	121
4	A61	KI	1	F	2247700	1007304	11319706	121.6
5	A65	wt	1	M	3960056	0	9490759	111.2
6	A66	KI	1	F	0	0	3894435	135.2
7	A57	wt	1	F	5923630	0	5559398	112.9
8	A62	KI	1	M	4350772	3281034	4160613	127.1
9	A60	wt	1	F	832352	0	7882998	115.5
10	A63	KI	1	M	0	0	12058892	127.7
11	A10	wt	1.5	F	3016965	0	3478777	116.4
12	A24	KI	1.5	F	5966870	3491425	5374287	152.5
13	A16	wt	1.5	F	2743020	0	3234392	126.8
14	A31	KI	1.5	F	3352895	1281000	6028299	126.9
15	A17	wt	1.5	F	5974395	0	8489502	136.5
16	A33	KI	1.5	F	2389310	1646540	8750278	120.9

## Sheet: Patients
No	Sample ID	Genotype	Age (Years)	Sex	Stage of the disease	CAG	Onets of the disease	Motor Score	Function	Independence scale	Functional capacity	EPR5526 360 kDa intensity	CD9 intensity
1	21017	HD	68	M	early	17/42	2017	20	25	100	13	9303539	3057110
2	21021	HD	42	M	manifest	17/45	2009	33	17	70	10	10112618	4804310
3	21041	HD	63	M	manifest	17/41	2010	42	14	65	6	11586698	6189995
4	21045	C	42	M	control	n.a.	n.a.	0	25	100	13	7414504	3861970
5	21082	HD	44	F	manifest	17/46	2017	49	14	70	10	8642978	1778840
6	21086	HD	59	M	early	26/40	2016	27	26	100	13	10627177	1383445
7	21205	HD	56	F	manifest	18/43	2010	29	22	90	11	6518549	4167310
8	21307	HD	60	F	early	12/42	2019	27	26	100	13	2947834	1009812
9	21401	HD	41	F	early	20/41	asymptomatic	0	25	100	13	4433090	866058
10	21397	HD	43	F	manifest	19/46	2014	38	21	70	9	4594930	979716
11	21463	HD	39	F	early	23/46	2019	24	24	95	12	4918508	1757804
12	21468	HD	46	F	manifest	17/43	2019	33	25	100	13	2795378	3137280
13	21513	C	66	M	control	n.a.	n.a.	0	25	100	13	7980493	1304030
14	21517	C	61	F	control	n.a.	n.a.	0	25	100	13	8215924	4608450
15	21521	HD	42	M	manifest	18/46	2018	38	20	80	11	4384368	3589632
16	22183	HD	42	F	early	17/47	2018	23	22	80	11	6995092	5067718
17	22159	HD	47	F	early	26/43	2019	9	21	80	11	6051048	3730156
18	22193	C	57	M	control	n.a.	n.a.	0	25	100	13	3302182	7224370

## Sheet: flow cytometry
				110 CFSE+	180 CFSE+	240 CFSE+	300 CFSE+	500 CFSE+	590 CFSE+	880 CFSE+	1 300 CFSE+	total CFSE+ particles
sample ID	genotype	age (years)	sex	%total	%total	%total	%total	%total	%total	%total	%total	%total
TgHD model
T132	wt	2.43288	F	61.3389	9.87082	16.2482	8.22194	3.14378	0.911054	0.235142	0.0301546	100
T136	wt	2.36438	M	34.3197	7.63262	20.5612	17.6651	11.0339	5.30494	2.54421	0.938289	100
T158	wt	2.35616	M	52.8291	17.3127	13.923	8.27883	4.3893	1.89587	1.01041	0.360705	100
T167	wt	2.35616	M	41.039	13.1354	10.0894	5.09338	28.2425	1.38419	0.767792	0.248361	100
T131	tg	2.43288	F	66.5797	9.86798	12.1427	6.03513	2.84243	1.44135	0.797169	0.293503	100
T134	tg	2.39726	M	56.1351	15.1447	12.3752	7.97694	4.81005	2.21353	1.08514	0.259446	100
T157	tg	2.35616	M	48.6737	17.4261	13.781	8.97049	5.84031	3.01501	1.68705	0.606389	100
T166	tg	2.3589	F	42.9071	17.6761	15.9048	10.4037	6.60015	3.50576	2.12126	0.881044	100
L464	wt	6.46849	F	62.8847	6.77636	12.9309	9.90146	4.63982	1.94522	0.80838	0.113205	100
L428	wt	6.84384	F	54.7814	16.8871	12.4969	7.12556	4.22876	2.43418	1.45616	0.589916	100
L570	wt	6.48219	F	25.4344	6.95103	22.9068	21.0111	12.3223	6.47709	3.23855	1.65877	100
L573	wt	6.48493	F	44.6161	7.63364	17.8246	14.8571	8.33227	3.84566	2.01256	0.878093	100
L496	wt	6.66575	F	56.2668	9.91931	19.9301	8.51533	3.15223	1.37171	0.613233	0.231307	100
L149	wt	7.86849	M	55.7097	16.3134	12.7899	8.88729	4.54999	1.18374	0.442052	0.123923	100
L221	wt	7.61644	M	27.3297	7.99045	57.5158	4.07391	2.17058	0.766086	0.0445399	0.108974	100
L222	wt	7.61096	M	63.9323	13.329	9.39272	6.5604	3.7533	1.62117	0.939903	0.471213	100
L232	wt	7.59452	M	66.3742	15.2538	9.28726	5.56156	2.42981	0.726242	0.24703	0.12014	100
L346	wt	7.20822	M	56.9083	17.5186	13.6617	6.86183	3.15985	1.22212	0.416667	0.250929	100
L429	tg	6.84384	F	49.2419	18.3354	15.2514	8.52462	4.64723	2.34709	1.21579	0.436558	100
L572	tg	6.48493	F	43.0115	8.80425	20.8149	12.7369	7.38707	3.8264	2.21435	1.20461	100
L574	tg	6.48493	F	54.8515	13.384	15.0895	7.57227	5.25158	1.98059	1.25538	0.615185	100
L495	tg	6.66575	F	46.5931	9.68657	21.6119	13.0558	5.20903	2.28311	1.13047	0.430022	100
L218	tg	7.61644	M	59.5841	16.0024	11.7786	7.04604	3.39823	1.27673	0.648927	0.264946	100
L219	tg	7.61644	M	49.0624	15.3357	13.6197	11.7728	7.11933	2.3349	0.645127	0.110032	100
L223	tg	7.61096	M	48.786	18.6994	15.6373	10.0904	4.65711	1.37725	0.553741	0.198779	100
L272	tg	7.42466	M	59.5608	14.8736	13.1348	6.8231	3.44765	1.44404	0.562575	0.15343	100
L292	tg	7.38082	M	63.1392	17.0429	9.4945	5.29281	2.89069	1.16442	0.633509	0.341997	100
L345	tg	7.20822	M	73.4339	9.60575	7.38405	4.89127	2.66957	1.18451	0.642348	0.188579	100
KI-HD
A2	wt	0.5	M
A59	wt	1	M	38.7227	13.7353	15.7695	14.3171	9.34164	4.35699	2.64351	1.1133	100
A65	wt	1	M	61.4939	11.1485	10.2982	8.34957	5.18453	2.0313	1.13375	0.360201	100
A57	wt	1	F	42.1574	19.058	17.2221	10.5596	6.05053	2.98485	1.58191	0.385663	100
A60	wt	1	F	48.4395	12.6543	11.4475	11.0636	9.04778	4.59657	2.24343	0.507378	100
A10	wt	1.5	F	35.5983	23.3611	19.0804	10.2891	5.84575	3.18632	1.88396	0.755148	100
A16	wt	1.5	F	24.1436	22.2789	22.3784	13.9982	8.58433	4.72339	2.85875	1.03442	100
A17	wt	1.5	F	43.7621	17.4341	16.1517	11.5803	6.24067	2.73617	1.56984	0.525123	100
A4	KI	0.5	F
A61	KI	1	F	49.0996	14.2339	12.7933	11.1754	7.27109	3.33406	1.6452	0.447452	100
A66	KI	1	F	59.6646	12.7074	10.3184	7.89372	5.55241	2.50812	1.16767	0.187662	100
A62	KI	1	M	27.7687	57.4591	6.1879	4.2316	2.46363	1.16071	0.588043	0.140285	100
A63	KI	1	M	49.3433	15.8933	12.5326	10.4381	6.73516	2.9569	1.51952	0.581113	100
A24	KI	1.5	F	20.2949	2.55455	14.5602	25.5009	20.7865	10.0916	4.69204	1.51933	100
A31	KI	1.5	F	16.8901	6.34545	25.5684	21.7736	15.5215	7.58966	4.32362	1.98762	100
A33	KI	1.5	F	10.5192	3.90906	21.8262	27.3034	21.3986	9.80642	4.38926	0.847839	100
human control
human	control	45	F	57.6117	17.8102	12.6825	6.21275	3.12473	1.48894	0.819936	0.249244	100
